# Supplementary material for: Agro-Industrial Waste Valorization for Sustainable PHBV Production from Sugarcane Bagasse Using Bacillus sp. HLI02
Source: Polymers (Basel). 2026 Mar 26;18(7):802. doi: 10.3390/polym18070802 (PMC13075205; doi:10.3390/polym18070802)
Supplement: Supplementary file 1 [file polymers-18-00802-s001.zip]

Archive with 1 entries (1 files):
- polymers-4123247-supplementary.pdf
